# Supplementary material for: The Influence of Prone Positioning on Energy and Protein Delivery in COVID-19 Patients Requiring ECMO Support
Source: Nutrients. 2024 Oct 18;16(20):3534. doi: 10.3390/nu16203534 (PMC11510455; doi:10.3390/nu16203534)
Supplement: Supplementary file 1 [file nutrients-16-03534-s001.zip]

Archive with 1 entries (1 files):
- nutrients-3236848-supplementary.pdf
